# Supplementary material for: Two sides of the same coin: Meta-analysis uncovered the potential benefits and risks of traditional fermented foods at a large geographical scale
Source: Front Microbiol. 2022 Nov 3;13:1045096. doi: 10.3389/fmicb.2022.1045096 (PMC9668881; doi:10.3389/fmicb.2022.1045096)
Supplement: Supplementary file 1 [file Data_Sheet_1.xlsx]

## Sheet: Supplementary Table 1
Supplementary Table 1 Sample metadata
sample_name	raw materials	substrate	country	province	city	climate zone	reference
A1	dairy	dairy	Ireland	NA	NA	north temperate	Walsh, A. M., Crispie, F., O’Sullivan, O., Finnegan, L., Claesson, M. J., and Cotter, P. D. (2018). Species classifier choice is a key consideration when analysing low-complexity food microbiome data. Microbiome, 6, 50. doi: 10.1186/s40168-018-0437-0
A2	dairy	dairy	Ireland	NA	NA	north temperate	Walsh, A. M., Crispie, F., O’Sullivan, O., Finnegan, L., Claesson, M. J., and Cotter, P. D. (2018). Species classifier choice is a key consideration when analysing low-complexity food microbiome data. Microbiome, 6, 50. doi: 10.1186/s40168-018-0437-0
A3	dairy	dairy	Ireland	NA	NA	north temperate	Walsh, A. M., Crispie, F., O’Sullivan, O., Finnegan, L., Claesson, M. J., and Cotter, P. D. (2018). Species classifier choice is a key consideration when analysing low-complexity food microbiome data. Microbiome, 6, 50. doi: 10.1186/s40168-018-0437-0
A4	dairy	dairy	Ireland	NA	NA	north temperate	Walsh, A. M., Crispie, F., O’Sullivan, O., Finnegan, L., Claesson, M. J., and Cotter, P. D. (2018). Species classifier choice is a key consideration when analysing low-complexity food microbiome data. Microbiome, 6, 50. doi: 10.1186/s40168-018-0437-0
A5	dairy	dairy	Ireland	NA	NA	north temperate	Walsh, A. M., Crispie, F., O’Sullivan, O., Finnegan, L., Claesson, M. J., and Cotter, P. D. (2018). Species classifier choice is a key consideration when analysing low-complexity food microbiome data. Microbiome, 6, 50. doi: 10.1186/s40168-018-0437-0
A6	dairy	dairy	Ireland	NA	NA	north temperate	Walsh, A. M., Crispie, F., O’Sullivan, O., Finnegan, L., Claesson, M. J., and Cotter, P. D. (2018). Species classifier choice is a key consideration when analysing low-complexity food microbiome data. Microbiome, 6, 50. doi: 10.1186/s40168-018-0437-0
B1	beans	soy	India	NA	NA	tropical	Kumar, J., Sharma, N., Kaushal, G., Samurailatpam, S., Sahoo, D., Rai, A. K., et al. (2019). Metagenomic insights into the taxonomic and functional features of kinema, a traditional fermented soybean product of Sikkim Himalaya. Frontiers in Microbiology, 1744. doi: 10.3389/fmicb.2019.01744
B2	beans	soy	India	NA	NA	tropical	Kumar, J., Sharma, N., Kaushal, G., Samurailatpam, S., Sahoo, D., Rai, A. K., et al. (2019). Metagenomic insights into the taxonomic and functional features of kinema, a traditional fermented soybean product of Sikkim Himalaya. Frontiers in Microbiology, 1744. doi: 10.3389/fmicb.2019.01744
B3	beans	soy	India	NA	NA	tropical	Kumar, J., Sharma, N., Kaushal, G., Samurailatpam, S., Sahoo, D., Rai, A. K., et al. (2019). Metagenomic insights into the taxonomic and functional features of kinema, a traditional fermented soybean product of Sikkim Himalaya. Frontiers in Microbiology, 1744. doi: 10.3389/fmicb.2019.01744
B4	beans	soy	India	NA	NA	tropical	Kumar, J., Sharma, N., Kaushal, G., Samurailatpam, S., Sahoo, D., Rai, A. K., et al. (2019). Metagenomic insights into the taxonomic and functional features of kinema, a traditional fermented soybean product of Sikkim Himalaya. Frontiers in Microbiology, 1744. doi: 10.3389/fmicb.2019.01744
C10	alcohol	sugar	UK	NA	NA	north temperate	Leech, J., Cabrera-Rubio, R., Walsh, A. M., Macori, G., Walsh, C. J., Barton, W., et al. (2020). Fermented-food metagenomics reveals substrate-associated differences in taxonomy and health-associated and antibiotic resistance determinants. MSystems, 5, e00522-00520. doi: 10.1128/mSystems.00522-20
C11	beans	soy	UK	NA	NA	north temperate	Leech, J., Cabrera-Rubio, R., Walsh, A. M., Macori, G., Walsh, C. J., Barton, W., et al. (2020). Fermented-food metagenomics reveals substrate-associated differences in taxonomy and health-associated and antibiotic resistance determinants. MSystems, 5, e00522-00520. doi: 10.1128/mSystems.00522-20
C12	vegetable	brine	UK	NA	NA	north temperate	Leech, J., Cabrera-Rubio, R., Walsh, A. M., Macori, G., Walsh, C. J., Barton, W., et al. (2020). Fermented-food metagenomics reveals substrate-associated differences in taxonomy and health-associated and antibiotic resistance determinants. MSystems, 5, e00522-00520. doi: 10.1128/mSystems.00522-20
C13	dairy	dairy	UK	NA	NA	north temperate	Leech, J., Cabrera-Rubio, R., Walsh, A. M., Macori, G., Walsh, C. J., Barton, W., et al. (2020). Fermented-food metagenomics reveals substrate-associated differences in taxonomy and health-associated and antibiotic resistance determinants. MSystems, 5, e00522-00520. doi: 10.1128/mSystems.00522-20
C14	cereal	sugar	UK	NA	NA	north temperate	Leech, J., Cabrera-Rubio, R., Walsh, A. M., Macori, G., Walsh, C. J., Barton, W., et al. (2020). Fermented-food metagenomics reveals substrate-associated differences in taxonomy and health-associated and antibiotic resistance determinants. MSystems, 5, e00522-00520. doi: 10.1128/mSystems.00522-20
C15	beans	soy	China	NA	NA	semitropical	Leech, J., Cabrera-Rubio, R., Walsh, A. M., Macori, G., Walsh, C. J., Barton, W., et al. (2020). Fermented-food metagenomics reveals substrate-associated differences in taxonomy and health-associated and antibiotic resistance determinants. MSystems, 5, e00522-00520. doi: 10.1128/mSystems.00522-20
C16	vegetable	brine	China	NA	NA	semitropical	Leech, J., Cabrera-Rubio, R., Walsh, A. M., Macori, G., Walsh, C. J., Barton, W., et al. (2020). Fermented-food metagenomics reveals substrate-associated differences in taxonomy and health-associated and antibiotic resistance determinants. MSystems, 5, e00522-00520. doi: 10.1128/mSystems.00522-20
C17	vegetable	brine	China	NA	NA	semitropical	Leech, J., Cabrera-Rubio, R., Walsh, A. M., Macori, G., Walsh, C. J., Barton, W., et al. (2020). Fermented-food metagenomics reveals substrate-associated differences in taxonomy and health-associated and antibiotic resistance determinants. MSystems, 5, e00522-00520. doi: 10.1128/mSystems.00522-20
C18	vegetable	brine	Ireland	NA	NA	north temperate	Leech, J., Cabrera-Rubio, R., Walsh, A. M., Macori, G., Walsh, C. J., Barton, W., et al. (2020). Fermented-food metagenomics reveals substrate-associated differences in taxonomy and health-associated and antibiotic resistance determinants. MSystems, 5, e00522-00520. doi: 10.1128/mSystems.00522-20
C19	cereal	brine	Japan	NA	NA	semitropical	Leech, J., Cabrera-Rubio, R., Walsh, A. M., Macori, G., Walsh, C. J., Barton, W., et al. (2020). Fermented-food metagenomics reveals substrate-associated differences in taxonomy and health-associated and antibiotic resistance determinants. MSystems, 5, e00522-00520. doi: 10.1128/mSystems.00522-20
C1	dairy	dairy	Benin	NA	NA	tropical	Leech, J., Cabrera-Rubio, R., Walsh, A. M., Macori, G., Walsh, C. J., Barton, W., et al. (2020). Fermented-food metagenomics reveals substrate-associated differences in taxonomy and health-associated and antibiotic resistance determinants. MSystems, 5, e00522-00520. doi: 10.1128/mSystems.00522-20
C20	vegetable	brine	Ireland	NA	NA	north temperate	Leech, J., Cabrera-Rubio, R., Walsh, A. M., Macori, G., Walsh, C. J., Barton, W., et al. (2020). Fermented-food metagenomics reveals substrate-associated differences in taxonomy and health-associated and antibiotic resistance determinants. MSystems, 5, e00522-00520. doi: 10.1128/mSystems.00522-20
C21	dairy	dairy	Ireland	NA	NA	north temperate	Leech, J., Cabrera-Rubio, R., Walsh, A. M., Macori, G., Walsh, C. J., Barton, W., et al. (2020). Fermented-food metagenomics reveals substrate-associated differences in taxonomy and health-associated and antibiotic resistance determinants. MSystems, 5, e00522-00520. doi: 10.1128/mSystems.00522-20
C22	alcohol	sugar	Ireland	NA	NA	north temperate	Leech, J., Cabrera-Rubio, R., Walsh, A. M., Macori, G., Walsh, C. J., Barton, W., et al. (2020). Fermented-food metagenomics reveals substrate-associated differences in taxonomy and health-associated and antibiotic resistance determinants. MSystems, 5, e00522-00520. doi: 10.1128/mSystems.00522-20
C23	vegetable	brine	Ireland	NA	NA	north temperate	Leech, J., Cabrera-Rubio, R., Walsh, A. M., Macori, G., Walsh, C. J., Barton, W., et al. (2020). Fermented-food metagenomics reveals substrate-associated differences in taxonomy and health-associated and antibiotic resistance determinants. MSystems, 5, e00522-00520. doi: 10.1128/mSystems.00522-20
C24	vegetable	brine	Ireland	NA	NA	north temperate	Leech, J., Cabrera-Rubio, R., Walsh, A. M., Macori, G., Walsh, C. J., Barton, W., et al. (2020). Fermented-food metagenomics reveals substrate-associated differences in taxonomy and health-associated and antibiotic resistance determinants. MSystems, 5, e00522-00520. doi: 10.1128/mSystems.00522-20
C25	vegetable	brine	Ireland	NA	NA	north temperate	Leech, J., Cabrera-Rubio, R., Walsh, A. M., Macori, G., Walsh, C. J., Barton, W., et al. (2020). Fermented-food metagenomics reveals substrate-associated differences in taxonomy and health-associated and antibiotic resistance determinants. MSystems, 5, e00522-00520. doi: 10.1128/mSystems.00522-20
C26	vegetable	brine	Ireland	NA	NA	north temperate	Leech, J., Cabrera-Rubio, R., Walsh, A. M., Macori, G., Walsh, C. J., Barton, W., et al. (2020). Fermented-food metagenomics reveals substrate-associated differences in taxonomy and health-associated and antibiotic resistance determinants. MSystems, 5, e00522-00520. doi: 10.1128/mSystems.00522-20
C27	cereal	sugar	Ireland	NA	NA	north temperate	Leech, J., Cabrera-Rubio, R., Walsh, A. M., Macori, G., Walsh, C. J., Barton, W., et al. (2020). Fermented-food metagenomics reveals substrate-associated differences in taxonomy and health-associated and antibiotic resistance determinants. MSystems, 5, e00522-00520. doi: 10.1128/mSystems.00522-20
C28	cereal	sugar	Ireland	NA	NA	north temperate	Leech, J., Cabrera-Rubio, R., Walsh, A. M., Macori, G., Walsh, C. J., Barton, W., et al. (2020). Fermented-food metagenomics reveals substrate-associated differences in taxonomy and health-associated and antibiotic resistance determinants. MSystems, 5, e00522-00520. doi: 10.1128/mSystems.00522-20
C29	cereal	sugar	Ireland	NA	NA	north temperate	Leech, J., Cabrera-Rubio, R., Walsh, A. M., Macori, G., Walsh, C. J., Barton, W., et al. (2020). Fermented-food metagenomics reveals substrate-associated differences in taxonomy and health-associated and antibiotic resistance determinants. MSystems, 5, e00522-00520. doi: 10.1128/mSystems.00522-20
C2	dairy	dairy	Benin	NA	NA	tropical	Leech, J., Cabrera-Rubio, R., Walsh, A. M., Macori, G., Walsh, C. J., Barton, W., et al. (2020). Fermented-food metagenomics reveals substrate-associated differences in taxonomy and health-associated and antibiotic resistance determinants. MSystems, 5, e00522-00520. doi: 10.1128/mSystems.00522-20
C30	tea	sugar	Ireland	NA	NA	north temperate	Leech, J., Cabrera-Rubio, R., Walsh, A. M., Macori, G., Walsh, C. J., Barton, W., et al. (2020). Fermented-food metagenomics reveals substrate-associated differences in taxonomy and health-associated and antibiotic resistance determinants. MSystems, 5, e00522-00520. doi: 10.1128/mSystems.00522-20
C31	dairy	dairy	Russia	NA	NA	north temperate	Leech, J., Cabrera-Rubio, R., Walsh, A. M., Macori, G., Walsh, C. J., Barton, W., et al. (2020). Fermented-food metagenomics reveals substrate-associated differences in taxonomy and health-associated and antibiotic resistance determinants. MSystems, 5, e00522-00520. doi: 10.1128/mSystems.00522-20
C32	dairy	dairy	Russia	NA	NA	north temperate	Leech, J., Cabrera-Rubio, R., Walsh, A. M., Macori, G., Walsh, C. J., Barton, W., et al. (2020). Fermented-food metagenomics reveals substrate-associated differences in taxonomy and health-associated and antibiotic resistance determinants. MSystems, 5, e00522-00520. doi: 10.1128/mSystems.00522-20
C33	dairy	dairy	Russia	NA	NA	north temperate	Leech, J., Cabrera-Rubio, R., Walsh, A. M., Macori, G., Walsh, C. J., Barton, W., et al. (2020). Fermented-food metagenomics reveals substrate-associated differences in taxonomy and health-associated and antibiotic resistance determinants. MSystems, 5, e00522-00520. doi: 10.1128/mSystems.00522-20
C34	dairy	dairy	Russia	NA	NA	north temperate	Leech, J., Cabrera-Rubio, R., Walsh, A. M., Macori, G., Walsh, C. J., Barton, W., et al. (2020). Fermented-food metagenomics reveals substrate-associated differences in taxonomy and health-associated and antibiotic resistance determinants. MSystems, 5, e00522-00520. doi: 10.1128/mSystems.00522-20
C35	vegetable	brine	Ireland	NA	NA	north temperate	Leech, J., Cabrera-Rubio, R., Walsh, A. M., Macori, G., Walsh, C. J., Barton, W., et al. (2020). Fermented-food metagenomics reveals substrate-associated differences in taxonomy and health-associated and antibiotic resistance determinants. MSystems, 5, e00522-00520. doi: 10.1128/mSystems.00522-20
C36	tea	sugar	Ireland	NA	NA	north temperate	Leech, J., Cabrera-Rubio, R., Walsh, A. M., Macori, G., Walsh, C. J., Barton, W., et al. (2020). Fermented-food metagenomics reveals substrate-associated differences in taxonomy and health-associated and antibiotic resistance determinants. MSystems, 5, e00522-00520. doi: 10.1128/mSystems.00522-20
C37	vegetable	sugar	Ireland	NA	NA	north temperate	Leech, J., Cabrera-Rubio, R., Walsh, A. M., Macori, G., Walsh, C. J., Barton, W., et al. (2020). Fermented-food metagenomics reveals substrate-associated differences in taxonomy and health-associated and antibiotic resistance determinants. MSystems, 5, e00522-00520. doi: 10.1128/mSystems.00522-20
C38	dairy	dairy	Ireland	NA	NA	north temperate	Leech, J., Cabrera-Rubio, R., Walsh, A. M., Macori, G., Walsh, C. J., Barton, W., et al. (2020). Fermented-food metagenomics reveals substrate-associated differences in taxonomy and health-associated and antibiotic resistance determinants. MSystems, 5, e00522-00520. doi: 10.1128/mSystems.00522-20
C39	dairy	dairy	Ireland	NA	NA	north temperate	Leech, J., Cabrera-Rubio, R., Walsh, A. M., Macori, G., Walsh, C. J., Barton, W., et al. (2020). Fermented-food metagenomics reveals substrate-associated differences in taxonomy and health-associated and antibiotic resistance determinants. MSystems, 5, e00522-00520. doi: 10.1128/mSystems.00522-20
C3	cereal	sugar	Russia	NA	NA	north temperate	Leech, J., Cabrera-Rubio, R., Walsh, A. M., Macori, G., Walsh, C. J., Barton, W., et al. (2020). Fermented-food metagenomics reveals substrate-associated differences in taxonomy and health-associated and antibiotic resistance determinants. MSystems, 5, e00522-00520. doi: 10.1128/mSystems.00522-20
C40	cereal	sugar	Ireland	NA	NA	north temperate	Leech, J., Cabrera-Rubio, R., Walsh, A. M., Macori, G., Walsh, C. J., Barton, W., et al. (2020). Fermented-food metagenomics reveals substrate-associated differences in taxonomy and health-associated and antibiotic resistance determinants. MSystems, 5, e00522-00520. doi: 10.1128/mSystems.00522-20
C41	cereal	sugar	Ireland	NA	NA	north temperate	Leech, J., Cabrera-Rubio, R., Walsh, A. M., Macori, G., Walsh, C. J., Barton, W., et al. (2020). Fermented-food metagenomics reveals substrate-associated differences in taxonomy and health-associated and antibiotic resistance determinants. MSystems, 5, e00522-00520. doi: 10.1128/mSystems.00522-20
C42	vegetable	brine	Ireland	NA	NA	north temperate	Leech, J., Cabrera-Rubio, R., Walsh, A. M., Macori, G., Walsh, C. J., Barton, W., et al. (2020). Fermented-food metagenomics reveals substrate-associated differences in taxonomy and health-associated and antibiotic resistance determinants. MSystems, 5, e00522-00520. doi: 10.1128/mSystems.00522-20
C43	vegetable	brine	Ireland	NA	NA	north temperate	Leech, J., Cabrera-Rubio, R., Walsh, A. M., Macori, G., Walsh, C. J., Barton, W., et al. (2020). Fermented-food metagenomics reveals substrate-associated differences in taxonomy and health-associated and antibiotic resistance determinants. MSystems, 5, e00522-00520. doi: 10.1128/mSystems.00522-20
C44	vegetable	brine	Ireland	NA	NA	north temperate	Leech, J., Cabrera-Rubio, R., Walsh, A. M., Macori, G., Walsh, C. J., Barton, W., et al. (2020). Fermented-food metagenomics reveals substrate-associated differences in taxonomy and health-associated and antibiotic resistance determinants. MSystems, 5, e00522-00520. doi: 10.1128/mSystems.00522-20
C45	vegetable	brine	Ireland	NA	NA	north temperate	Leech, J., Cabrera-Rubio, R., Walsh, A. M., Macori, G., Walsh, C. J., Barton, W., et al. (2020). Fermented-food metagenomics reveals substrate-associated differences in taxonomy and health-associated and antibiotic resistance determinants. MSystems, 5, e00522-00520. doi: 10.1128/mSystems.00522-20
C46	vegetable	brine	Ireland	NA	NA	north temperate	Leech, J., Cabrera-Rubio, R., Walsh, A. M., Macori, G., Walsh, C. J., Barton, W., et al. (2020). Fermented-food metagenomics reveals substrate-associated differences in taxonomy and health-associated and antibiotic resistance determinants. MSystems, 5, e00522-00520. doi: 10.1128/mSystems.00522-20
C47	vegetable	brine	Ireland	NA	NA	north temperate	Leech, J., Cabrera-Rubio, R., Walsh, A. M., Macori, G., Walsh, C. J., Barton, W., et al. (2020). Fermented-food metagenomics reveals substrate-associated differences in taxonomy and health-associated and antibiotic resistance determinants. MSystems, 5, e00522-00520. doi: 10.1128/mSystems.00522-20
C48	vegetable	brine	Ireland	NA	NA	north temperate	Leech, J., Cabrera-Rubio, R., Walsh, A. M., Macori, G., Walsh, C. J., Barton, W., et al. (2020). Fermented-food metagenomics reveals substrate-associated differences in taxonomy and health-associated and antibiotic resistance determinants. MSystems, 5, e00522-00520. doi: 10.1128/mSystems.00522-20
C49	vegetable	brine	Ireland	NA	NA	north temperate	Leech, J., Cabrera-Rubio, R., Walsh, A. M., Macori, G., Walsh, C. J., Barton, W., et al. (2020). Fermented-food metagenomics reveals substrate-associated differences in taxonomy and health-associated and antibiotic resistance determinants. MSystems, 5, e00522-00520. doi: 10.1128/mSystems.00522-20
C4	vegetable	brine	UK	NA	NA	north temperate	Leech, J., Cabrera-Rubio, R., Walsh, A. M., Macori, G., Walsh, C. J., Barton, W., et al. (2020). Fermented-food metagenomics reveals substrate-associated differences in taxonomy and health-associated and antibiotic resistance determinants. MSystems, 5, e00522-00520. doi: 10.1128/mSystems.00522-20
C50	vegetable	brine	Ireland	NA	NA	north temperate	Leech, J., Cabrera-Rubio, R., Walsh, A. M., Macori, G., Walsh, C. J., Barton, W., et al. (2020). Fermented-food metagenomics reveals substrate-associated differences in taxonomy and health-associated and antibiotic resistance determinants. MSystems, 5, e00522-00520. doi: 10.1128/mSystems.00522-20
C51	tea	sugar	Ireland	NA	NA	north temperate	Leech, J., Cabrera-Rubio, R., Walsh, A. M., Macori, G., Walsh, C. J., Barton, W., et al. (2020). Fermented-food metagenomics reveals substrate-associated differences in taxonomy and health-associated and antibiotic resistance determinants. MSystems, 5, e00522-00520. doi: 10.1128/mSystems.00522-20
C52	cereal	sugar	Ireland	NA	NA	north temperate	Leech, J., Cabrera-Rubio, R., Walsh, A. M., Macori, G., Walsh, C. J., Barton, W., et al. (2020). Fermented-food metagenomics reveals substrate-associated differences in taxonomy and health-associated and antibiotic resistance determinants. MSystems, 5, e00522-00520. doi: 10.1128/mSystems.00522-20
C53	vegetable	brine	Ireland	NA	NA	north temperate	Leech, J., Cabrera-Rubio, R., Walsh, A. M., Macori, G., Walsh, C. J., Barton, W., et al. (2020). Fermented-food metagenomics reveals substrate-associated differences in taxonomy and health-associated and antibiotic resistance determinants. MSystems, 5, e00522-00520. doi: 10.1128/mSystems.00522-20
C55	vegetable	brine	Ireland	NA	NA	north temperate	Leech, J., Cabrera-Rubio, R., Walsh, A. M., Macori, G., Walsh, C. J., Barton, W., et al. (2020). Fermented-food metagenomics reveals substrate-associated differences in taxonomy and health-associated and antibiotic resistance determinants. MSystems, 5, e00522-00520. doi: 10.1128/mSystems.00522-20
C56	dairy	dairy	Ireland	NA	NA	north temperate	Leech, J., Cabrera-Rubio, R., Walsh, A. M., Macori, G., Walsh, C. J., Barton, W., et al. (2020). Fermented-food metagenomics reveals substrate-associated differences in taxonomy and health-associated and antibiotic resistance determinants. MSystems, 5, e00522-00520. doi: 10.1128/mSystems.00522-20
C57	vegetable	sugar	Ireland	NA	NA	north temperate	Leech, J., Cabrera-Rubio, R., Walsh, A. M., Macori, G., Walsh, C. J., Barton, W., et al. (2020). Fermented-food metagenomics reveals substrate-associated differences in taxonomy and health-associated and antibiotic resistance determinants. MSystems, 5, e00522-00520. doi: 10.1128/mSystems.00522-20
C58	vegetable	brine	Ireland	NA	NA	north temperate	Leech, J., Cabrera-Rubio, R., Walsh, A. M., Macori, G., Walsh, C. J., Barton, W., et al. (2020). Fermented-food metagenomics reveals substrate-associated differences in taxonomy and health-associated and antibiotic resistance determinants. MSystems, 5, e00522-00520. doi: 10.1128/mSystems.00522-20
C5	alcohol	sugar	UK	NA	NA	north temperate	Leech, J., Cabrera-Rubio, R., Walsh, A. M., Macori, G., Walsh, C. J., Barton, W., et al. (2020). Fermented-food metagenomics reveals substrate-associated differences in taxonomy and health-associated and antibiotic resistance determinants. MSystems, 5, e00522-00520. doi: 10.1128/mSystems.00522-20
C6	vegetable	brine	UK	NA	NA	north temperate	Leech, J., Cabrera-Rubio, R., Walsh, A. M., Macori, G., Walsh, C. J., Barton, W., et al. (2020). Fermented-food metagenomics reveals substrate-associated differences in taxonomy and health-associated and antibiotic resistance determinants. MSystems, 5, e00522-00520. doi: 10.1128/mSystems.00522-20
C7	vegetable	brine	UK	NA	NA	north temperate	Leech, J., Cabrera-Rubio, R., Walsh, A. M., Macori, G., Walsh, C. J., Barton, W., et al. (2020). Fermented-food metagenomics reveals substrate-associated differences in taxonomy and health-associated and antibiotic resistance determinants. MSystems, 5, e00522-00520. doi: 10.1128/mSystems.00522-20
C8	vegetable	brine	Germany	NA	NA	north temperate	Leech, J., Cabrera-Rubio, R., Walsh, A. M., Macori, G., Walsh, C. J., Barton, W., et al. (2020). Fermented-food metagenomics reveals substrate-associated differences in taxonomy and health-associated and antibiotic resistance determinants. MSystems, 5, e00522-00520. doi: 10.1128/mSystems.00522-20
C9	alcohol	sugar	Mexico	NA	NA	tropical	Leech, J., Cabrera-Rubio, R., Walsh, A. M., Macori, G., Walsh, C. J., Barton, W., et al. (2020). Fermented-food metagenomics reveals substrate-associated differences in taxonomy and health-associated and antibiotic resistance determinants. MSystems, 5, e00522-00520. doi: 10.1128/mSystems.00522-20
D1	alcohol	sugar	Mexico	Morelos	Huitzilac	tropical	Chacón-Vargas, K., Torres, J., Giles-Gómez, M., Escalante, A., and Gibbons, J. G. (2020). Genomic profiling of bacterial and fungal communities and their predictive functionality during pulque fermentation by whole-genome shotgun sequencing. Scientific Reports, 10, 15115. doi: 10.1038/s41598-020-71864-4
D2	alcohol	sugar	Mexico	Morelos	Huitzilac	tropical	Chacón-Vargas, K., Torres, J., Giles-Gómez, M., Escalante, A., and Gibbons, J. G. (2020). Genomic profiling of bacterial and fungal communities and their predictive functionality during pulque fermentation by whole-genome shotgun sequencing. Scientific Reports, 10, 15115. doi: 10.1038/s41598-020-71864-4
D3	alcohol	sugar	Mexico	Morelos	Huitzilac	tropical	Chacón-Vargas, K., Torres, J., Giles-Gómez, M., Escalante, A., and Gibbons, J. G. (2020). Genomic profiling of bacterial and fungal communities and their predictive functionality during pulque fermentation by whole-genome shotgun sequencing. Scientific Reports, 10, 15115. doi: 10.1038/s41598-020-71864-4
D4	alcohol	sugar	Mexico	Morelos	Huitzilac	tropical	Chacón-Vargas, K., Torres, J., Giles-Gómez, M., Escalante, A., and Gibbons, J. G. (2020). Genomic profiling of bacterial and fungal communities and their predictive functionality during pulque fermentation by whole-genome shotgun sequencing. Scientific Reports, 10, 15115. doi: 10.1038/s41598-020-71864-4
D5	alcohol	sugar	Mexico	Morelos	Huitzilac	tropical	Chacón-Vargas, K., Torres, J., Giles-Gómez, M., Escalante, A., and Gibbons, J. G. (2020). Genomic profiling of bacterial and fungal communities and their predictive functionality during pulque fermentation by whole-genome shotgun sequencing. Scientific Reports, 10, 15115. doi: 10.1038/s41598-020-71864-4
D6	alcohol	sugar	Mexico	Morelos	Huitzilac	tropical	Chacón-Vargas, K., Torres, J., Giles-Gómez, M., Escalante, A., and Gibbons, J. G. (2020). Genomic profiling of bacterial and fungal communities and their predictive functionality during pulque fermentation by whole-genome shotgun sequencing. Scientific Reports, 10, 15115. doi: 10.1038/s41598-020-71864-4
D7	alcohol	sugar	Mexico	Morelos	Huitzilac	tropical	Chacón-Vargas, K., Torres, J., Giles-Gómez, M., Escalante, A., and Gibbons, J. G. (2020). Genomic profiling of bacterial and fungal communities and their predictive functionality during pulque fermentation by whole-genome shotgun sequencing. Scientific Reports, 10, 15115. doi: 10.1038/s41598-020-71864-4
D8	alcohol	sugar	Mexico	Morelos	Huitzilac	tropical	Chacón-Vargas, K., Torres, J., Giles-Gómez, M., Escalante, A., and Gibbons, J. G. (2020). Genomic profiling of bacterial and fungal communities and their predictive functionality during pulque fermentation by whole-genome shotgun sequencing. Scientific Reports, 10, 15115. doi: 10.1038/s41598-020-71864-4
E1	beans	soy	china	Anhui	NA	semitropical	Hu, M., Dong, J., Tan, G., Li, X., Zheng, Z., and Li, M. (2021). Metagenomic insights into the bacteria responsible for producing biogenic amines in sufu. Food Microbiology, 98, 103762. doi: 10.1016/j.fm.2021.103762
E2	beans	soy	china	Beijing	NA	north temperate	Hu, M., Dong, J., Tan, G., Li, X., Zheng, Z., and Li, M. (2021). Metagenomic insights into the bacteria responsible for producing biogenic amines in sufu. Food Microbiology, 98, 103762. doi: 10.1016/j.fm.2021.103762
E3	beans	soy	china	Beijing	NA	north temperate	Hu, M., Dong, J., Tan, G., Li, X., Zheng, Z., and Li, M. (2021). Metagenomic insights into the bacteria responsible for producing biogenic amines in sufu. Food Microbiology, 98, 103762. doi: 10.1016/j.fm.2021.103762
E4	beans	soy	china	Guangdong	NA	semitropical	Hu, M., Dong, J., Tan, G., Li, X., Zheng, Z., and Li, M. (2021). Metagenomic insights into the bacteria responsible for producing biogenic amines in sufu. Food Microbiology, 98, 103762. doi: 10.1016/j.fm.2021.103762
E5	beans	soy	china	Guangdong	NA	semitropical	Hu, M., Dong, J., Tan, G., Li, X., Zheng, Z., and Li, M. (2021). Metagenomic insights into the bacteria responsible for producing biogenic amines in sufu. Food Microbiology, 98, 103762. doi: 10.1016/j.fm.2021.103762
E6	beans	soy	china	Guangdong	NA	semitropical	Hu, M., Dong, J., Tan, G., Li, X., Zheng, Z., and Li, M. (2021). Metagenomic insights into the bacteria responsible for producing biogenic amines in sufu. Food Microbiology, 98, 103762. doi: 10.1016/j.fm.2021.103762
E7	beans	soy	china	Zhejiang	NA	semitropical	Hu, M., Dong, J., Tan, G., Li, X., Zheng, Z., and Li, M. (2021). Metagenomic insights into the bacteria responsible for producing biogenic amines in sufu. Food Microbiology, 98, 103762. doi: 10.1016/j.fm.2021.103762
E8	beans	soy	china	Zhejiang	NA	semitropical	Hu, M., Dong, J., Tan, G., Li, X., Zheng, Z., and Li, M. (2021). Metagenomic insights into the bacteria responsible for producing biogenic amines in sufu. Food Microbiology, 98, 103762. doi: 10.1016/j.fm.2021.103762
F1	alcohol	sugar	Germany	Pfalz	NA	north temperate	Sirén, K., Mak, S. S. T., Melkonian, C., Carøe, C., Swiegers, J. H., Molenaar, D., et al. (2019). Taxonomic and functional characterization of the microbial community during spontaneous in vitro fermentation of Riesling must. Frontiers in Microbiology, 10, 697. doi: 10.3389/fmicb.2019.00697
F2	alcohol	sugar	Germany	Pfalz	NA	north temperate	Sirén, K., Mak, S. S. T., Melkonian, C., Carøe, C., Swiegers, J. H., Molenaar, D., et al. (2019). Taxonomic and functional characterization of the microbial community during spontaneous in vitro fermentation of Riesling must. Frontiers in Microbiology, 10, 697. doi: 10.3389/fmicb.2019.00697
F3	alcohol	sugar	Germany	Pfalz	NA	north temperate	Sirén, K., Mak, S. S. T., Melkonian, C., Carøe, C., Swiegers, J. H., Molenaar, D., et al. (2019). Taxonomic and functional characterization of the microbial community during spontaneous in vitro fermentation of Riesling must. Frontiers in Microbiology, 10, 697. doi: 10.3389/fmicb.2019.00697
F4	alcohol	sugar	Germany	Pfalz	NA	north temperate	Sirén, K., Mak, S. S. T., Melkonian, C., Carøe, C., Swiegers, J. H., Molenaar, D., et al. (2019). Taxonomic and functional characterization of the microbial community during spontaneous in vitro fermentation of Riesling must. Frontiers in Microbiology, 10, 697. doi: 10.3389/fmicb.2019.00697
F5	alcohol	sugar	Germany	Pfalz	NA	north temperate	Sirén, K., Mak, S. S. T., Melkonian, C., Carøe, C., Swiegers, J. H., Molenaar, D., et al. (2019). Taxonomic and functional characterization of the microbial community during spontaneous in vitro fermentation of Riesling must. Frontiers in Microbiology, 10, 697. doi: 10.3389/fmicb.2019.00697
F6	alcohol	sugar	Germany	Pfalz	NA	north temperate	Sirén, K., Mak, S. S. T., Melkonian, C., Carøe, C., Swiegers, J. H., Molenaar, D., et al. (2019). Taxonomic and functional characterization of the microbial community during spontaneous in vitro fermentation of Riesling must. Frontiers in Microbiology, 10, 697. doi: 10.3389/fmicb.2019.00697
G10	vegetable	brine	China	Sichuan	Jianyang	semitropical	Li, Z., Dong, L., Zhao, C., and Zhu, Y. (2020). Metagenomic insights into the changes in microbial community and antimicrobial resistance genes associated with different salt content of red pepper (Capsicum annuum L.) sauce. Food Microbiology, 85, 103295. doi: 10.1016/j.fm.2019.103295
G14	vegetable	brine	China	Sichuan	Jianyang	semitropical	Li, Z., Dong, L., Zhao, C., and Zhu, Y. (2020). Metagenomic insights into the changes in microbial community and antimicrobial resistance genes associated with different salt content of red pepper (Capsicum annuum L.) sauce. Food Microbiology, 85, 103295. doi: 10.1016/j.fm.2019.103295
G15	vegetable	brine	China	Sichuan	Jianyang	semitropical	Li, Z., Dong, L., Zhao, C., and Zhu, Y. (2020). Metagenomic insights into the changes in microbial community and antimicrobial resistance genes associated with different salt content of red pepper (Capsicum annuum L.) sauce. Food Microbiology, 85, 103295. doi: 10.1016/j.fm.2019.103295
G16	vegetable	brine	China	Sichuan	Jianyang	semitropical	Li, Z., Dong, L., Zhao, C., and Zhu, Y. (2020). Metagenomic insights into the changes in microbial community and antimicrobial resistance genes associated with different salt content of red pepper (Capsicum annuum L.) sauce. Food Microbiology, 85, 103295. doi: 10.1016/j.fm.2019.103295
G18	vegetable	brine	China	Sichuan	Jianyang	semitropical	Li, Z., Dong, L., Zhao, C., and Zhu, Y. (2020). Metagenomic insights into the changes in microbial community and antimicrobial resistance genes associated with different salt content of red pepper (Capsicum annuum L.) sauce. Food Microbiology, 85, 103295. doi: 10.1016/j.fm.2019.103295
G5	vegetable	brine	China	Sichuan	Jianyang	semitropical	Li, Z., Dong, L., Zhao, C., and Zhu, Y. (2020). Metagenomic insights into the changes in microbial community and antimicrobial resistance genes associated with different salt content of red pepper (Capsicum annuum L.) sauce. Food Microbiology, 85, 103295. doi: 10.1016/j.fm.2019.103295
G6	vegetable	brine	China	Sichuan	Jianyang	semitropical	Li, Z., Dong, L., Zhao, C., and Zhu, Y. (2020). Metagenomic insights into the changes in microbial community and antimicrobial resistance genes associated with different salt content of red pepper (Capsicum annuum L.) sauce. Food Microbiology, 85, 103295. doi: 10.1016/j.fm.2019.103295
G9	vegetable	brine	China	Sichuan	Jianyang	semitropical	Li, Z., Dong, L., Zhao, C., and Zhu, Y. (2020). Metagenomic insights into the changes in microbial community and antimicrobial resistance genes associated with different salt content of red pepper (Capsicum annuum L.) sauce. Food Microbiology, 85, 103295. doi: 10.1016/j.fm.2019.103295
H2	beans	soy	Indonesia	NA	NA	tropical	Yulandi, A., Suwanto, A., Waturangi, D. E., and Wahyudi, A. T. (2020). Shotgun metagenomic analysis reveals new insights into bacterial community profiles in tempeh. BMC Research Notes, 13, 562. doi: 10.1186/s13104-020-05406-6
H3	beans	soy	Indonesia	NA	NA	tropical	Yulandi, A., Suwanto, A., Waturangi, D. E., and Wahyudi, A. T. (2020). Shotgun metagenomic analysis reveals new insights into bacterial community profiles in tempeh. BMC Research Notes, 13, 562. doi: 10.1186/s13104-020-05406-6
I10	vegetable	brine	China	Zhejiang	Hangzhou	semitropical	Liu, D., Zhang, C., Zhang, J., Xin, X., and Liao, X. (2021). Metagenomics reveals the formation mechanism of flavor metabolites during the spontaneous fermentation of potherb mustard (Brassica juncea var. multiceps). Food Research International, 148, 110622. doi: 10.1016/j.foodres.2021.110622
I11	vegetable	brine	China	Zhejiang	Hangzhou	semitropical	Liu, D., Zhang, C., Zhang, J., Xin, X., and Liao, X. (2021). Metagenomics reveals the formation mechanism of flavor metabolites during the spontaneous fermentation of potherb mustard (Brassica juncea var. multiceps). Food Research International, 148, 110622. doi: 10.1016/j.foodres.2021.110622
I12	vegetable	brine	China	Zhejiang	Hangzhou	semitropical	Liu, D., Zhang, C., Zhang, J., Xin, X., and Liao, X. (2021). Metagenomics reveals the formation mechanism of flavor metabolites during the spontaneous fermentation of potherb mustard (Brassica juncea var. multiceps). Food Research International, 148, 110622. doi: 10.1016/j.foodres.2021.110622
I1	vegetable	brine	China	Zhejiang	Hangzhou	semitropical	Liu, D., Zhang, C., Zhang, J., Xin, X., and Liao, X. (2021). Metagenomics reveals the formation mechanism of flavor metabolites during the spontaneous fermentation of potherb mustard (Brassica juncea var. multiceps). Food Research International, 148, 110622. doi: 10.1016/j.foodres.2021.110622
I2	vegetable	brine	China	Zhejiang	Hangzhou	semitropical	Liu, D., Zhang, C., Zhang, J., Xin, X., and Liao, X. (2021). Metagenomics reveals the formation mechanism of flavor metabolites during the spontaneous fermentation of potherb mustard (Brassica juncea var. multiceps). Food Research International, 148, 110622. doi: 10.1016/j.foodres.2021.110622
I3	vegetable	brine	China	Zhejiang	Hangzhou	semitropical	Liu, D., Zhang, C., Zhang, J., Xin, X., and Liao, X. (2021). Metagenomics reveals the formation mechanism of flavor metabolites during the spontaneous fermentation of potherb mustard (Brassica juncea var. multiceps). Food Research International, 148, 110622. doi: 10.1016/j.foodres.2021.110622
I4	vegetable	brine	China	Zhejiang	Hangzhou	semitropical	Liu, D., Zhang, C., Zhang, J., Xin, X., and Liao, X. (2021). Metagenomics reveals the formation mechanism of flavor metabolites during the spontaneous fermentation of potherb mustard (Brassica juncea var. multiceps). Food Research International, 148, 110622. doi: 10.1016/j.foodres.2021.110622
I5	vegetable	brine	China	Zhejiang	Hangzhou	semitropical	Liu, D., Zhang, C., Zhang, J., Xin, X., and Liao, X. (2021). Metagenomics reveals the formation mechanism of flavor metabolites during the spontaneous fermentation of potherb mustard (Brassica juncea var. multiceps). Food Research International, 148, 110622. doi: 10.1016/j.foodres.2021.110622
I6	vegetable	brine	China	Zhejiang	Hangzhou	semitropical	Liu, D., Zhang, C., Zhang, J., Xin, X., and Liao, X. (2021). Metagenomics reveals the formation mechanism of flavor metabolites during the spontaneous fermentation of potherb mustard (Brassica juncea var. multiceps). Food Research International, 148, 110622. doi: 10.1016/j.foodres.2021.110622
I7	vegetable	brine	China	Zhejiang	Hangzhou	semitropical	Liu, D., Zhang, C., Zhang, J., Xin, X., and Liao, X. (2021). Metagenomics reveals the formation mechanism of flavor metabolites during the spontaneous fermentation of potherb mustard (Brassica juncea var. multiceps). Food Research International, 148, 110622. doi: 10.1016/j.foodres.2021.110622
I8	vegetable	brine	China	Zhejiang	Hangzhou	semitropical	Liu, D., Zhang, C., Zhang, J., Xin, X., and Liao, X. (2021). Metagenomics reveals the formation mechanism of flavor metabolites during the spontaneous fermentation of potherb mustard (Brassica juncea var. multiceps). Food Research International, 148, 110622. doi: 10.1016/j.foodres.2021.110622
I9	vegetable	brine	China	Zhejiang	Hangzhou	semitropical	Liu, D., Zhang, C., Zhang, J., Xin, X., and Liao, X. (2021). Metagenomics reveals the formation mechanism of flavor metabolites during the spontaneous fermentation of potherb mustard (Brassica juncea var. multiceps). Food Research International, 148, 110622. doi: 10.1016/j.foodres.2021.110622
J10	vegetable	brine	China	Hainan	WuZhishan	tropical	Zhang, Z., Han, Z., Wu, Y., Jiang, S., Ma, C., Zhang, Y., et al. (2021). Metagenomics assembled genome scale analysis revealed the microbial diversity and genetic polymorphism of Lactiplantibacillus plantarum in traditional fermented foods of Hainan, China. Food Research International, 150, 110785. doi: 10.1016/j.foodres.2021.110785
J11	vegetable	brine	China	Hainan	WuZhishan	tropical	Zhang, Z., Han, Z., Wu, Y., Jiang, S., Ma, C., Zhang, Y., et al. (2021). Metagenomics assembled genome scale analysis revealed the microbial diversity and genetic polymorphism of Lactiplantibacillus plantarum in traditional fermented foods of Hainan, China. Food Research International, 150, 110785. doi: 10.1016/j.foodres.2021.110785
J12	vegetable	brine	China	Hainan	WuZhishan	tropical	Zhang, Z., Han, Z., Wu, Y., Jiang, S., Ma, C., Zhang, Y., et al. (2021). Metagenomics assembled genome scale analysis revealed the microbial diversity and genetic polymorphism of Lactiplantibacillus plantarum in traditional fermented foods of Hainan, China. Food Research International, 150, 110785. doi: 10.1016/j.foodres.2021.110785
J13	cereal	sugar	China	Hainan	BaiSha	tropical	Zhang, Z., Han, Z., Wu, Y., Jiang, S., Ma, C., Zhang, Y., et al. (2021). Metagenomics assembled genome scale analysis revealed the microbial diversity and genetic polymorphism of Lactiplantibacillus plantarum in traditional fermented foods of Hainan, China. Food Research International, 150, 110785. doi: 10.1016/j.foodres.2021.110785
J14	cereal	sugar	China	Hainan	BaiSha	tropical	Zhang, Z., Han, Z., Wu, Y., Jiang, S., Ma, C., Zhang, Y., et al. (2021). Metagenomics assembled genome scale analysis revealed the microbial diversity and genetic polymorphism of Lactiplantibacillus plantarum in traditional fermented foods of Hainan, China. Food Research International, 150, 110785. doi: 10.1016/j.foodres.2021.110785
J15	cereal	sugar	China	Hainan	BaiSha	tropical	Zhang, Z., Han, Z., Wu, Y., Jiang, S., Ma, C., Zhang, Y., et al. (2021). Metagenomics assembled genome scale analysis revealed the microbial diversity and genetic polymorphism of Lactiplantibacillus plantarum in traditional fermented foods of Hainan, China. Food Research International, 150, 110785. doi: 10.1016/j.foodres.2021.110785
J16	cereal	sugar	China	Hainan	BaiSha	tropical	Zhang, Z., Han, Z., Wu, Y., Jiang, S., Ma, C., Zhang, Y., et al. (2021). Metagenomics assembled genome scale analysis revealed the microbial diversity and genetic polymorphism of Lactiplantibacillus plantarum in traditional fermented foods of Hainan, China. Food Research International, 150, 110785. doi: 10.1016/j.foodres.2021.110785
J17	vegetable	brine	China	Hainan	BaiSha	tropical	Zhang, Z., Han, Z., Wu, Y., Jiang, S., Ma, C., Zhang, Y., et al. (2021). Metagenomics assembled genome scale analysis revealed the microbial diversity and genetic polymorphism of Lactiplantibacillus plantarum in traditional fermented foods of Hainan, China. Food Research International, 150, 110785. doi: 10.1016/j.foodres.2021.110785
J18	vegetable	brine	China	Hainan	BaiSha	tropical	Zhang, Z., Han, Z., Wu, Y., Jiang, S., Ma, C., Zhang, Y., et al. (2021). Metagenomics assembled genome scale analysis revealed the microbial diversity and genetic polymorphism of Lactiplantibacillus plantarum in traditional fermented foods of Hainan, China. Food Research International, 150, 110785. doi: 10.1016/j.foodres.2021.110785
J19	vegetable	brine	China	Hainan	BaiSha	tropical	Zhang, Z., Han, Z., Wu, Y., Jiang, S., Ma, C., Zhang, Y., et al. (2021). Metagenomics assembled genome scale analysis revealed the microbial diversity and genetic polymorphism of Lactiplantibacillus plantarum in traditional fermented foods of Hainan, China. Food Research International, 150, 110785. doi: 10.1016/j.foodres.2021.110785
J1	cereal	sugar	China	Hainan	WuZhishan	tropical	Zhang, Z., Han, Z., Wu, Y., Jiang, S., Ma, C., Zhang, Y., et al. (2021). Metagenomics assembled genome scale analysis revealed the microbial diversity and genetic polymorphism of Lactiplantibacillus plantarum in traditional fermented foods of Hainan, China. Food Research International, 150, 110785. doi: 10.1016/j.foodres.2021.110785
J20	vegetable	brine	China	Hainan	BaiSha	tropical	Zhang, Z., Han, Z., Wu, Y., Jiang, S., Ma, C., Zhang, Y., et al. (2021). Metagenomics assembled genome scale analysis revealed the microbial diversity and genetic polymorphism of Lactiplantibacillus plantarum in traditional fermented foods of Hainan, China. Food Research International, 150, 110785. doi: 10.1016/j.foodres.2021.110785
J2	cereal	sugar	China	Hainan	WuZhishan	tropical	Zhang, Z., Han, Z., Wu, Y., Jiang, S., Ma, C., Zhang, Y., et al. (2021). Metagenomics assembled genome scale analysis revealed the microbial diversity and genetic polymorphism of Lactiplantibacillus plantarum in traditional fermented foods of Hainan, China. Food Research International, 150, 110785. doi: 10.1016/j.foodres.2021.110785
J3	cereal	sugar	China	Hainan	WuZhishan	tropical	Zhang, Z., Han, Z., Wu, Y., Jiang, S., Ma, C., Zhang, Y., et al. (2021). Metagenomics assembled genome scale analysis revealed the microbial diversity and genetic polymorphism of Lactiplantibacillus plantarum in traditional fermented foods of Hainan, China. Food Research International, 150, 110785. doi: 10.1016/j.foodres.2021.110785
J4	cereal	sugar	China	Hainan	WuZhishan	tropical	Zhang, Z., Han, Z., Wu, Y., Jiang, S., Ma, C., Zhang, Y., et al. (2021). Metagenomics assembled genome scale analysis revealed the microbial diversity and genetic polymorphism of Lactiplantibacillus plantarum in traditional fermented foods of Hainan, China. Food Research International, 150, 110785. doi: 10.1016/j.foodres.2021.110785
J5	cereal	sugar	China	Hainan	WuZhishan	tropical	Zhang, Z., Han, Z., Wu, Y., Jiang, S., Ma, C., Zhang, Y., et al. (2021). Metagenomics assembled genome scale analysis revealed the microbial diversity and genetic polymorphism of Lactiplantibacillus plantarum in traditional fermented foods of Hainan, China. Food Research International, 150, 110785. doi: 10.1016/j.foodres.2021.110785
J6	cereal	sugar	China	Hainan	WuZhishan	tropical	Zhang, Z., Han, Z., Wu, Y., Jiang, S., Ma, C., Zhang, Y., et al. (2021). Metagenomics assembled genome scale analysis revealed the microbial diversity and genetic polymorphism of Lactiplantibacillus plantarum in traditional fermented foods of Hainan, China. Food Research International, 150, 110785. doi: 10.1016/j.foodres.2021.110785
J7	vegetable	brine	China	Hainan	WuZhishan	tropical	Zhang, Z., Han, Z., Wu, Y., Jiang, S., Ma, C., Zhang, Y., et al. (2021). Metagenomics assembled genome scale analysis revealed the microbial diversity and genetic polymorphism of Lactiplantibacillus plantarum in traditional fermented foods of Hainan, China. Food Research International, 150, 110785. doi: 10.1016/j.foodres.2021.110785
J8	vegetable	brine	China	Hainan	WuZhishan	tropical	Zhang, Z., Han, Z., Wu, Y., Jiang, S., Ma, C., Zhang, Y., et al. (2021). Metagenomics assembled genome scale analysis revealed the microbial diversity and genetic polymorphism of Lactiplantibacillus plantarum in traditional fermented foods of Hainan, China. Food Research International, 150, 110785. doi: 10.1016/j.foodres.2021.110785
J9	vegetable	brine	China	Hainan	WuZhishan	tropical	Zhang, Z., Han, Z., Wu, Y., Jiang, S., Ma, C., Zhang, Y., et al. (2021). Metagenomics assembled genome scale analysis revealed the microbial diversity and genetic polymorphism of Lactiplantibacillus plantarum in traditional fermented foods of Hainan, China. Food Research International, 150, 110785. doi: 10.1016/j.foodres.2021.110785
K10	vegetable	brine	China	Hainan	Wenchang	tropical	The sample from the laboratory.
K11	cereal	sugar	China	Hainan	Qionghai	tropical	The sample from the laboratory.
K12	vegetable	brine	China	Hainan	Qionghai	tropical	The sample from the laboratory.
K13	cereal	sugar	China	Hainan	Qionghai	tropical	The sample from the laboratory.
K14	vegetable	brine	China	Hainan	Qionghai	tropical	The sample from the laboratory.
K15	vegetable	brine	China	Hainan	Qionghai	tropical	The sample from the laboratory.
K16	vegetable	brine	China	Hainan	Wanning	tropical	The sample from the laboratory.
K17	seafood	protein	China	Hainan	Lingshui	tropical	The sample from the laboratory.
K18	seafood	protein	China	Hainan	Lingshui	tropical	The sample from the laboratory.
K19	vegetable	brine	China	Hainan	Lingshui	tropical	The sample from the laboratory.
K1	seafood	protein	China	Hainan	Wenchang	tropical	The sample from the laboratory.
K20	vegetable	brine	China	Hainan	Lingshui	tropical	The sample from the laboratory.
K21	vegetable	brine	China	Hainan	Lingshui	tropical	The sample from the laboratory.
K22	seafood	protein	China	Hainan	Wenchang	tropical	The sample from the laboratory.
K23	seafood	protein	China	Hainan	Wenchang	tropical	The sample from the laboratory.
K24	seafood	protein	China	Hainan	Wenchang	tropical	The sample from the laboratory.
K25	seafood	protein	China	Hainan	Qionghai	tropical	The sample from the laboratory.
K26	seafood	protein	China	Hainan	Qionghai	tropical	The sample from the laboratory.
K27	seafood	protein	China	Hainan	Qionghai	tropical	The sample from the laboratory.
K28	vegetable	brine	China	Hainan	Qionghai	tropical	The sample from the laboratory.
K29	vegetable	brine	China	Hainan	Qionghai	tropical	The sample from the laboratory.
K2	seafood	protein	China	Hainan	Wenchang	tropical	The sample from the laboratory.
K30	vegetable	brine	China	Hainan	Qionghai	tropical	The sample from the laboratory.
K3	seafood	protein	China	Hainan	Wenchang	tropical	The sample from the laboratory.
K4	seafood	protein	China	Hainan	Wenchang	tropical	The sample from the laboratory.
K5	cereal	sugar	China	Hainan	Wenchang	tropical	The sample from the laboratory.
K6	cereal	sugar	China	Hainan	Wenchang	tropical	The sample from the laboratory.
K7	seafood	protein	China	Hainan	Wenchang	tropical	The sample from the laboratory.
K8	vegetable	brine	China	Hainan	Wenchang	tropical	The sample from the laboratory.
K9	vegetable	brine	China	Hainan	Wenchang	tropical	The sample from the laboratory.
L10	nut	sugar	Brazil	NA	NA	tropical	Lima, C. O. d. C., Vaz, A. B., De Castro, G. M., Lobo, F., Solar, R., Rodrigues, C., et al. (2021). Integrating microbial metagenomics and physicochemical parameters and a new perspective on starter culture for fine cocoa fermentation. Food Microbiology, 93, 103608. doi: 10.1016/j.fm.2020.103608
L11	nut	sugar	Brazil	NA	NA	tropical	Lima, C. O. d. C., Vaz, A. B., De Castro, G. M., Lobo, F., Solar, R., Rodrigues, C., et al. (2021). Integrating microbial metagenomics and physicochemical parameters and a new perspective on starter culture for fine cocoa fermentation. Food Microbiology, 93, 103608. doi: 10.1016/j.fm.2020.103608
L12	nut	sugar	Brazil	NA	NA	tropical	Lima, C. O. d. C., Vaz, A. B., De Castro, G. M., Lobo, F., Solar, R., Rodrigues, C., et al. (2021). Integrating microbial metagenomics and physicochemical parameters and a new perspective on starter culture for fine cocoa fermentation. Food Microbiology, 93, 103608. doi: 10.1016/j.fm.2020.103608
L13	nut	sugar	Brazil	NA	NA	tropical	Lima, C. O. d. C., Vaz, A. B., De Castro, G. M., Lobo, F., Solar, R., Rodrigues, C., et al. (2021). Integrating microbial metagenomics and physicochemical parameters and a new perspective on starter culture for fine cocoa fermentation. Food Microbiology, 93, 103608. doi: 10.1016/j.fm.2020.103608
L14	nut	sugar	Brazil	NA	NA	tropical	Lima, C. O. d. C., Vaz, A. B., De Castro, G. M., Lobo, F., Solar, R., Rodrigues, C., et al. (2021). Integrating microbial metagenomics and physicochemical parameters and a new perspective on starter culture for fine cocoa fermentation. Food Microbiology, 93, 103608. doi: 10.1016/j.fm.2020.103608
L1	nut	sugar	Brazil	NA	NA	tropical	Lima, C. O. d. C., Vaz, A. B., De Castro, G. M., Lobo, F., Solar, R., Rodrigues, C., et al. (2021). Integrating microbial metagenomics and physicochemical parameters and a new perspective on starter culture for fine cocoa fermentation. Food Microbiology, 93, 103608. doi: 10.1016/j.fm.2020.103608
L2	nut	sugar	Brazil	NA	NA	tropical	Lima, C. O. d. C., Vaz, A. B., De Castro, G. M., Lobo, F., Solar, R., Rodrigues, C., et al. (2021). Integrating microbial metagenomics and physicochemical parameters and a new perspective on starter culture for fine cocoa fermentation. Food Microbiology, 93, 103608. doi: 10.1016/j.fm.2020.103608
L3	nut	sugar	Brazil	NA	NA	tropical	Lima, C. O. d. C., Vaz, A. B., De Castro, G. M., Lobo, F., Solar, R., Rodrigues, C., et al. (2021). Integrating microbial metagenomics and physicochemical parameters and a new perspective on starter culture for fine cocoa fermentation. Food Microbiology, 93, 103608. doi: 10.1016/j.fm.2020.103608
L4	nut	sugar	Brazil	NA	NA	tropical	Lima, C. O. d. C., Vaz, A. B., De Castro, G. M., Lobo, F., Solar, R., Rodrigues, C., et al. (2021). Integrating microbial metagenomics and physicochemical parameters and a new perspective on starter culture for fine cocoa fermentation. Food Microbiology, 93, 103608. doi: 10.1016/j.fm.2020.103608
L5	nut	sugar	Brazil	NA	NA	tropical	Lima, C. O. d. C., Vaz, A. B., De Castro, G. M., Lobo, F., Solar, R., Rodrigues, C., et al. (2021). Integrating microbial metagenomics and physicochemical parameters and a new perspective on starter culture for fine cocoa fermentation. Food Microbiology, 93, 103608. doi: 10.1016/j.fm.2020.103608
L6	nut	sugar	Brazil	NA	NA	tropical	Lima, C. O. d. C., Vaz, A. B., De Castro, G. M., Lobo, F., Solar, R., Rodrigues, C., et al. (2021). Integrating microbial metagenomics and physicochemical parameters and a new perspective on starter culture for fine cocoa fermentation. Food Microbiology, 93, 103608. doi: 10.1016/j.fm.2020.103608
L7	nut	sugar	Brazil	NA	NA	tropical	Lima, C. O. d. C., Vaz, A. B., De Castro, G. M., Lobo, F., Solar, R., Rodrigues, C., et al. (2021). Integrating microbial metagenomics and physicochemical parameters and a new perspective on starter culture for fine cocoa fermentation. Food Microbiology, 93, 103608. doi: 10.1016/j.fm.2020.103608
L8	nut	sugar	Brazil	NA	NA	tropical	Lima, C. O. d. C., Vaz, A. B., De Castro, G. M., Lobo, F., Solar, R., Rodrigues, C., et al. (2021). Integrating microbial metagenomics and physicochemical parameters and a new perspective on starter culture for fine cocoa fermentation. Food Microbiology, 93, 103608. doi: 10.1016/j.fm.2020.103608
L9	nut	sugar	Brazil	NA	NA	tropical	Lima, C. O. d. C., Vaz, A. B., De Castro, G. M., Lobo, F., Solar, R., Rodrigues, C., et al. (2021). Integrating microbial metagenomics and physicochemical parameters and a new perspective on starter culture for fine cocoa fermentation. Food Microbiology, 93, 103608. doi: 10.1016/j.fm.2020.103608
M1	beans	soy	South Korea	Kangwon	NA	semitropical	Tamang, J. P., Das, S., Kharnaior, P., Pariyar, P., Thapa, N., Jo, S.-W., et al. (2022). Shotgun metagenomics of Cheonggukjang, a fermented soybean food of Korea: Community structure, predictive functionalities and amino acids profile. Food Research International, 151, 110904. doi: 10.1016/j.foodres.2021.110904
M2	beans	soy	South Korea	Jeonnam	NA	semitropical	Tamang, J. P., Das, S., Kharnaior, P., Pariyar, P., Thapa, N., Jo, S.-W., et al. (2022). Shotgun metagenomics of Cheonggukjang, a fermented soybean food of Korea: Community structure, predictive functionalities and amino acids profile. Food Research International, 151, 110904. doi: 10.1016/j.foodres.2021.110904
M3	beans	soy	South Korea	Jeonbuk	Jeongeup	semitropical	Tamang, J. P., Das, S., Kharnaior, P., Pariyar, P., Thapa, N., Jo, S.-W., et al. (2022). Shotgun metagenomics of Cheonggukjang, a fermented soybean food of Korea: Community structure, predictive functionalities and amino acids profile. Food Research International, 151, 110904. doi: 10.1016/j.foodres.2021.110904
M4	beans	soy	South Korea	Chungbuk	Chungju	semitropical	Tamang, J. P., Das, S., Kharnaior, P., Pariyar, P., Thapa, N., Jo, S.-W., et al. (2022). Shotgun metagenomics of Cheonggukjang, a fermented soybean food of Korea: Community structure, predictive functionalities and amino acids profile. Food Research International, 151, 110904. doi: 10.1016/j.foodres.2021.110904

## Sheet: Supplementary Table 2
Supplementary Table 2 Key metabolic pathways of different substrate-fermented foods
metabolic pathway	brine	metabolic pathway	dairy	metabolic pathway	protein	metabolic pathway	soy	metabolic pathway	sugar
peptidoglycan maturation (meso-diaminopimelate containing)	0.000569034	lactose and galactose degradation I	0.000665635	peptidoglycan maturation (meso-diaminopimelate containing)	0.000699526	peptidoglycan maturation (meso-diaminopimelate containing)	0.00057362	peptidoglycan maturation (meso-diaminopimelate containing)	0.000513492
gondoate biosynthesis (anaerobic)	0.000412755	seleno-amino acid biosynthesis (plants)	0.000578239	gondoate biosynthesis (anaerobic)	0.000613481	adenine and adenosine salvage III	0.000507788	gondoate biosynthesis (anaerobic)	0.000505102
UDP-N-acetyl-D-glucosamine biosynthesis I	0.000410531	S-adenosyl-L-methionine salvage I	0.000570955	UDP-N-acetyl-D-glucosamine biosynthesis I	0.000602525	Calvin-Benson-Bassham cycle	0.000472236	5-aminoimidazole ribonucleotide biosynthesis II	0.000483898
superpathway of adenosine nucleotides de novo biosynthesis I	0.000400398	guanosine ribonucleotides de novo biosynthesis	0.000555073	folate transformations II (plants)	0.00060048	gondoate biosynthesis (anaerobic)	0.000470615	superpathway of 5-aminoimidazole ribonucleotide biosynthesis	0.000483898
S-adenosyl-L-methionine salvage I	0.000374466	L-valine biosynthesis	0.000545998	adenine and adenosine salvage III	0.000566947	pentose phosphate pathway (non-oxidative branch) I	0.000464643	5-aminoimidazole ribonucleotide biosynthesis I	0.000447342
folate transformations II (plants)	0.000370388	peptidoglycan maturation (meso-diaminopimelate containing)	0.000545348	UDP-N-acetylmuramoyl-pentapeptide biosynthesis II (lysine-containing)	0.000554272	adenosine deoxyribonucleotides de novo biosynthesis II	0.000459839	UDP-N-acetyl-D-glucosamine biosynthesis I	0.000402552
UDP-N-acetylmuramoyl-pentapeptide biosynthesis II (lysine-containing)	0.000363195	5-aminoimidazole ribonucleotide biosynthesis II	0.000530151	UDP-N-acetylmuramoyl-pentapeptide biosynthesis I (meso-diaminopimelate containing)	0.000546973	guanosine deoxyribonucleotides de novo biosynthesis II	0.000459839	UMP biosynthesis I	0.000402371
guanosine ribonucleotides de novo biosynthesis	0.000360291	superpathway of 5-aminoimidazole ribonucleotide biosynthesis	0.000530151	peptidoglycan biosynthesis I (meso-diaminopimelate containing)	0.000546734	pentose phosphate pathway (non-oxidative branch) II	0.000459287	UMP biosynthesis III	0.000400179
UDP-N-acetylmuramoyl-pentapeptide biosynthesis I (meso-diaminopimelate containing)	0.000357586	adenine and adenosine salvage III	0.000529219	cis-vaccenate biosynthesis	0.000545013	guanosine ribonucleotides de novo biosynthesis	0.000442001	UMP biosynthesis II	0.000399726
UMP biosynthesis I	0.000354519	5-aminoimidazole ribonucleotide biosynthesis I	0.000515768	coenzyme A biosynthesis I (prokaryotic)	0.000543341	superpathway of guanosine nucleotides de novo biosynthesis I	0.000430905	inosine-5'-phosphate biosynthesis II	0.000395393
5-aminoimidazole ribonucleotide biosynthesis II	0.000353191	purine ribonucleosides degradation	0.000514981	guanosine ribonucleotides de novo biosynthesis	0.000535083	purine ribonucleosides degradation	0.000422713	folate transformations II (plants)	0.000387146
superpathway of 5-aminoimidazole ribonucleotide biosynthesis	0.000353191	L-isoleucine biosynthesis I (from threonine)	0.000508553	fatty acid biosynthesis initiation (mitochondria)	0.00053391	L-valine biosynthesis	0.000420193	inosine-5'-phosphate biosynthesis I	0.000382406
UMP biosynthesis II	0.00035192	UDP-N-acetyl-D-glucosamine biosynthesis I	0.00049867	adenosine deoxyribonucleotides de novo biosynthesis II	0.00052574	superpathway of adenosine nucleotides de novo biosynthesis I	0.000413294	cis-vaccenate biosynthesis	0.000377136
superpathway of adenosine nucleotides de novo biosynthesis II	0.000351903	L-methionine biosynthesis II	0.00048939	guanosine deoxyribonucleotides de novo biosynthesis II	0.00052574	S-adenosyl-L-methionine salvage I	0.000411695	fatty acid biosynthesis initiation (mitochondria)	0.000372481
UMP biosynthesis III	0.000351636	UMP biosynthesis II	0.000480253	pentose phosphate pathway (non-oxidative branch) I	0.000522293	pyrimidine deoxyribonucleosides salvage	0.000404934	guanosine ribonucleotides de novo biosynthesis	0.00036774
peptidoglycan biosynthesis I (meso-diaminopimelate containing)	0.000349881	superpathway of branched chain amino acid biosynthesis	0.000475657	superpathway of adenosine nucleotides de novo biosynthesis I	0.000515182	L-isoleucine biosynthesis I (from threonine)	0.000404018	chorismate biosynthesis from 3-dehydroquinate	0.000361535
peptidoglycan biosynthesis III (mycobacteria)	0.000340908	L-isoleucine biosynthesis III	0.00046871	tRNA charging	0.000504022	superpathway of adenosine nucleotides de novo biosynthesis II	0.000403695	peptidoglycan biosynthesis III (mycobacteria)	0.000360894
cis-vaccenate biosynthesis	0.000336284	L-arginine biosynthesis II (acetyl cycle)	0.000461816	L-lysine biosynthesis III	0.000503379	superpathway of guanosine nucleotides de novo biosynthesis II	0.000399402	UDP-N-acetylmuramoyl-pentapeptide biosynthesis I (meso-diaminopimelate containing)	0.000357658
5-aminoimidazole ribonucleotide biosynthesis I	0.000332687	superpathway of adenosine nucleotides de novo biosynthesis I	0.000460339	5-aminoimidazole ribonucleotide biosynthesis II	0.000501812	folate transformations II (plants)	0.000395095	UDP-N-acetylmuramoyl-pentapeptide biosynthesis II (lysine-containing)	0.000355703
tRNA charging	0.000332533	glycolysis IV	0.000458361	superpathway of 5-aminoimidazole ribonucleotide biosynthesis	0.000501812	UDP-N-acetylmuramoyl-pentapeptide biosynthesis II (lysine-containing)	0.000391197	L-arginine biosynthesis II (acetyl cycle)	0.000354244

## Sheet: Supplementary Figure 1
			Fig. S1 Top 5 ARG reads in the bray, dairy, protein and sugar group
